# Supplementary material for: Biochemometry-Based Discovery of Phenylpropanoids from Azadirachta indica Fruits as Inhibitors of In Vitro Osteoclast Formation
Source: Molecules. 2022 Jun 4;27(11):3611. doi: 10.3390/molecules27113611 (PMC9182001; doi:10.3390/molecules27113611)
Supplement: Supplementary file 1 [file molecules-27-03611-s001.zip]

Archive with 1 entries (1 files):
- molecules-1733544-supplementary.pdf
